# Supplementary material for: Identification of markers for predicting prognosis and endocrine metabolism in nasopharyngeal carcinoma by miRNA–mRNA network mining and machine learning
Source: Front Endocrinol (Lausanne). 2023 Jul 19;14:1174911. doi: 10.3389/fendo.2023.1174911 (PMC10396331; doi:10.3389/fendo.2023.1174911)
Supplement: Supplementary file 1 [file DataSheet_1.zip]

Archive with 5 entries (5 files):
- Supplementary captions.DOCX
- Supplementary Figure 1.PDF
- Supplementary Figure 2.PDF
- Table S1.DOCX
- Table S1.XLSX
