# Supplementary material for: Identification of markers for predicting prognosis and endocrine metabolism in nasopharyngeal carcinoma by miRNA–mRNA network mining and machine learning
Source: Front Endocrinol (Lausanne). 2023 Jul 19;14:1174911. doi: 10.3389/fendo.2023.1174911 (PMC10396331; doi:10.3389/fendo.2023.1174911)
Supplement: Supplementary file 1 [file DataSheet_1.zip › Table S1.XLSX]

## Sheet: Table S1
Table S1. The list of 332 DEmiRNAs
	logFC	AveExpr	t	P.Value	adj.P.Val	B
hsa-miR-101	-1.94065	8.78989	-17.6711	8.65221e-50	7.54472e-47	102.553
hsa-miR-26b	-1.77297	9.02251	-17.2013	6.37224e-48	2.77829e-45	98.2868
hsa-miR-142-3p	-3.3107	9.57059	-16.9579	5.90187e-47	1.71548e-44	96.0778
hsa-miR-29b	-2.53394	9.48336	-14.6669	6.18295e-38	1.34788e-35	75.4677
hsa-miR-125a-5p	-1.85989	10.3431	-14.4721	3.53185e-37	6.15955e-35	73.7389
hsa-miR-374a	-1.37424	8.54371	-13.9987	2.38443e-35	3.46537e-33	69.5604
hsa-miR-203	-1.4436	8.72022	-13.7079	3.11654e-34	3.81169e-32	67.011
hsa-miR-143	-1.66021	9.17322	-13.6949	3.49696e-34	3.81169e-32	66.8968
hsa-miR-150	-2.88644	10.369	-13.5242	1.56909e-33	1.52027e-31	65.408
hsa-let-7f	-2.38104	9.64902	-13.1607	3.77429e-32	3.29118e-30	62.2544
hsa-miR-342-3p	-1.47985	9.26292	-13.0777	7.76915e-32	6.15882e-30	61.5386
hsa-miR-30c-2*	1.38669	11.0827	12.2973	6.43177e-29	4.67375e-27	54.8788
hsa-miR-142-5p	-1.39561	8.92846	-11.8163	3.75404e-27	2.51809e-25	50.8496
hsa-miR-140-3p	-1.27815	9.23393	-11.7707	5.49804e-27	3.4245e-25	50.4716
hsa-let-7i	-2.36533	10.2922	-11.711	9.06392e-27	5.26916e-25	49.9765
hsa-miR-100	-1.90526	9.87242	-11.6568	1.42493e-26	7.76585e-25	49.5284
hsa-miR-34b*	-1.10308	8.72899	-11.3335	2.08152e-25	1.0677e-23	46.873
hsa-let-7g	-1.90244	9.58249	-11.1395	1.02512e-24	4.96612e-23	45.2946
hsa-miR-126	-1.24931	8.88377	-11.1295	1.11232e-24	5.10497e-23	45.2138
hsa-miR-30e	-1.73047	9.69586	-11.043	2.25443e-24	9.82932e-23	44.5145
hsa-miR-1323	1.07833	9.50611	11.0083	2.99138e-24	1.24213e-22	44.2346
hsa-let-7d	-1.97569	9.8009	-10.7249	2.96186e-23	1.17397e-21	41.9658
hsa-miR-663	1.2864	13.1607	10.7183	3.12354e-23	1.18423e-21	41.9133
hsa-miR-99b*	1.0488	11.0874	10.6854	4.06876e-23	1.47832e-21	41.6517
hsa-miR-29c	-2.0744	9.879	-10.616	7.0965e-23	2.47526e-21	41.1014
hsa-miR-151-5p	-0.849503	9.01608	-10.4804	2.09497e-22	7.02621e-21	40.0306
hsa-miR-22	-1.42561	9.80161	-10.2795	1.02754e-21	3.31859e-20	38.458
hsa-miR-145	-1.61151	10.267	-10.0841	4.75717e-21	1.48152e-19	36.9429
hsa-miR-194*	1.54044	11.3691	9.98788	1.00588e-20	3.02459e-19	36.2028
hsa-miR-19a	-1.08941	8.89444	-9.92021	1.69948e-20	4.93982e-19	35.6845
hsa-miR-138-1*	-0.906622	8.97949	-9.72104	7.86965e-20	2.21366e-18	34.1702
hsa-miR-449b	-0.963891	8.96139	-9.6547	1.30627e-19	3.5596e-18	33.6696
hsa-miR-34c-5p	-1.44307	8.85616	-9.59901	1.99605e-19	5.27441e-18	33.2509
hsa-miR-30b*	0.986368	10.5405	9.56658	2.55351e-19	6.549e-18	33.0076
hsa-miR-10b	-0.862263	8.8134	-9.371	1.11667e-18	2.78211e-17	31.5508
hsa-miR-93	1.46327	10.1113	9.36642	1.15573e-18	2.79942e-17	31.5168
hsa-let-7e	-1.08186	9.30764	-9.36136	1.20041e-18	2.82907e-17	31.4794
hsa-miR-222	-0.951683	9.73051	-9.32395	1.58846e-18	3.64509e-17	31.2029
hsa-miR-1238	1.43943	11.8532	9.18199	4.57187e-18	1.02222e-16	30.1596
hsa-miR-25*	1.51479	11.0008	9.07369	1.01769e-17	2.21857e-16	29.37
hsa-miR-26a	-2.18267	10.4137	-8.9396	2.72021e-17	5.78543e-16	28.4002
hsa-miR-140-5p	-0.679777	8.61002	-8.88083	4.17402e-17	8.66605e-16	27.978
hsa-miR-15a	-1.05598	8.96574	-8.8497	5.233e-17	1.0612e-15	27.7551
hsa-miR-30c	-0.903186	9.10616	-8.82266	6.36613e-17	1.26165e-15	27.5618
hsa-miR-744	0.910732	12.0897	8.8138	6.78807e-17	1.31538e-15	27.4985
hsa-miR-148a	-0.998623	8.92544	-8.80963	6.99605e-17	1.32621e-15	27.4688
hsa-miR-220b	-0.841797	8.97523	-8.80039	7.47992e-17	1.38776e-15	27.4028
hsa-miR-103	-1.77945	10.2001	-8.75392	1.04616e-16	1.90052e-15	27.0721
hsa-miR-138-2*	-0.885511	8.96138	-8.73393	1.20819e-16	2.13802e-15	26.9302
hsa-miR-1254	0.984741	10.5738	8.73191	1.22593e-16	2.13802e-15	26.9158
hsa-miR-658	1.33332	10.0316	8.69592	1.58788e-16	2.71497e-15	26.6608
hsa-miR-1909	0.890067	12.5585	8.62581	2.62375e-16	4.39983e-15	26.1659
hsa-miR-608	1.05492	10.7505	8.61926	2.74938e-16	4.52351e-15	26.1198
hsa-miR-191	-0.891215	8.98116	-8.59564	3.25416e-16	5.25487e-15	25.9537
hsa-miR-2110	0.835209	11.2389	8.51564	5.74667e-16	9.11108e-15	25.3934
hsa-miR-29a	-2.1627	11.3527	-8.36803	1.62702e-15	2.5335e-14	24.3684
hsa-miR-130a	-0.77256	9.01225	-8.33701	2.02189e-15	3.09313e-14	24.1544
hsa-miR-451	-1.57403	9.35657	-8.26285	3.39177e-15	5.09935e-14	23.6451
hsa-miR-361-5p	-0.717124	8.90844	-8.20433	5.09146e-15	7.52501e-14	23.2453
hsa-miR-34b	-0.94236	8.98777	-8.17651	6.17169e-15	8.96953e-14	23.0559
hsa-miR-19b	-1.57242	9.73326	-8.10979	9.7752e-15	1.39737e-13	22.6034
hsa-miR-421	-1.12223	9.41121	-8.09935	1.05019e-14	1.47705e-13	22.5328
hsa-miR-10a	-0.785897	8.72543	-8.08054	1.19493e-14	1.65394e-13	22.4058
hsa-miR-622	1.68689	11.2057	8.0649	1.33016e-14	1.81234e-13	22.3003
hsa-miR-1237	1.16286	11.4257	7.96488	2.63163e-14	3.53044e-13	21.6292
hsa-miR-425	-0.631412	8.71834	-7.91105	3.79062e-14	5.00822e-13	21.2704
hsa-miR-30a	-1.07489	9.31649	-7.90737	3.88624e-14	5.05792e-13	21.2459
hsa-miR-449a	-0.752041	8.88693	-7.8415	6.05964e-14	7.77059e-13	20.8092
hsa-miR-767-5p	2.50596	10.9019	7.82959	6.56443e-14	8.29591e-13	20.7305
hsa-miR-16	-2.22497	10.5392	-7.77309	9.58678e-14	1.19424e-12	20.3583
hsa-miR-99a	-1.51982	9.99588	-7.76918	9.84008e-14	1.20853e-12	20.3326
hsa-miR-940	1.0094	11.6909	7.66087	2.02287e-13	2.44992e-12	19.6246
hsa-miR-501-3p	-0.679637	8.92925	-7.59796	3.0646e-13	3.66073e-12	19.2166
hsa-miR-760	1.09041	10.0871	7.53156	4.73929e-13	5.57348e-12	18.7885
hsa-miR-497	-0.609153	8.90593	-7.52982	4.7937e-13	5.57348e-12	18.7773
hsa-miR-557	0.824638	11.8612	7.4528	7.92196e-13	9.08941e-12	18.2841
hsa-miR-1976	0.786924	10.969	7.26943	2.58277e-12	2.92491e-11	17.1247
hsa-miR-146a	-1.02662	9.50435	-7.15745	5.2619e-12	5.88254e-11	16.427
hsa-miR-491-3p	-1.12145	9.55799	-7.14087	5.84286e-12	6.44933e-11	16.3243
hsa-miR-92b*	0.706479	11.8702	7.03798	1.11478e-11	1.20098e-10	15.6913
hsa-miR-27a	-0.991246	9.54756	-7.03786	1.11559e-11	1.20098e-10	15.6906
hsa-miR-1470	0.648769	10.9372	7.01007	1.3268e-11	1.41094e-10	15.5207
hsa-miR-28-5p	-0.557667	8.66596	-6.90474	2.54821e-11	2.67715e-10	14.8817
hsa-miR-23a	-1.32175	10.4554	-6.86091	3.33638e-11	3.46348e-10	14.6179
hsa-miR-199a-3p	-1.13476	9.3136	-6.81859	4.32288e-11	4.43477e-10	14.3644
hsa-miR-199b-5p	-0.660914	8.61346	-6.77784	5.54169e-11	5.61901e-10	14.1214
hsa-miR-936	0.697402	9.88437	6.66497	1.09635e-10	1.09887e-09	13.4542
hsa-miR-21	-1.93299	12.2603	-6.59173	1.69942e-10	1.68397e-09	13.0258
hsa-miR-1915	1.31022	13.0986	6.52868	2.47133e-10	2.42135e-09	12.6599
hsa-miR-671-5p	0.794139	10.3802	6.47426	3.40698e-10	3.30099e-09	12.3464
hsa-miR-1909*	0.750532	10.3378	6.35426	6.86828e-10	6.58147e-09	11.662
hsa-miR-30d	-0.765083	10.3086	-6.27564	1.08152e-09	1.01448e-08	11.2192
hsa-miR-541	0.533669	9.46844	6.27557	1.08195e-09	1.01448e-08	11.2188
hsa-miR-1181	-1.76474	10.5548	-6.26184	1.17072e-09	1.07258e-08	11.1419
hsa-miR-1908	0.916891	14.1113	6.26103	1.17621e-09	1.07258e-08	11.1373
hsa-miR-30c-1*	1.10556	12.2522	6.26034	1.18083e-09	1.07258e-08	11.1335
hsa-miR-1293	0.81735	10.0064	6.21241	1.55344e-09	1.39649e-08	10.8661
hsa-miR-516a-5p	0.805115	9.95319	6.20548	1.61607e-09	1.43798e-08	10.8276
hsa-miR-320b	-1.51435	14.0654	-6.18768	1.78845e-09	1.57528e-08	10.7288
hsa-miR-891a	-0.907763	9.41722	-6.17547	1.91694e-09	1.67158e-08	10.6612
hsa-miR-801	0.824857	11.7486	6.16746	2.00617e-09	1.73206e-08	10.6169
hsa-miR-1245	0.956598	10.2913	6.13459	2.41666e-09	2.06601e-08	10.4355
hsa-miR-553	-0.991575	8.78628	-6.08811	3.14022e-09	2.65852e-08	10.1804
hsa-miR-1914*	0.638589	10.5675	5.94387	7.01177e-09	5.8791e-08	9.39859
hsa-miR-27b	-0.792151	9.47793	-5.91833	8.0712e-09	6.70294e-08	9.26173
hsa-miR-1268	1.04649	13.0497	5.91568	8.18959e-09	6.73709e-08	9.24757
hsa-miR-15b	-0.71782	8.93994	-5.90948	8.47328e-09	6.90533e-08	9.21445
hsa-miR-637	0.705972	10.7468	5.90625	8.62508e-09	6.96396e-08	9.19719
hsa-miR-668	0.722293	10.7342	5.88634	9.62032e-09	7.69626e-08	9.09101
hsa-miR-146b-5p	-0.860374	9.43339	-5.86017	1.11007e-08	8.79979e-08	8.95187
hsa-miR-1469	0.674323	12.6683	5.85245	1.15781e-08	9.09556e-08	8.91094
hsa-miR-34a	-0.57587	9.19302	-5.75695	1.94284e-08	1.51264e-07	8.40804
hsa-miR-20a	-1.10835	9.50558	-5.74959	2.02134e-08	1.55983e-07	8.36958
hsa-miR-574-5p	0.860834	12.7434	5.73525	2.18332e-08	1.67005e-07	8.29473
hsa-miR-654-5p	0.599284	10.2267	5.7262	2.29192e-08	1.73787e-07	8.24759
hsa-miR-155	-0.856017	10.2291	-5.65269	3.39297e-08	2.55057e-07	7.86684
hsa-miR-659	0.504781	10.4182	5.62891	3.84904e-08	2.86868e-07	7.74449
hsa-miR-30b	-0.509874	8.69438	-5.61813	4.07486e-08	3.01125e-07	7.68919
hsa-miR-1260	-1.06737	12.3315	-5.60026	4.47802e-08	3.28137e-07	7.5977
hsa-miR-1234	-0.79938	11.1548	-5.58535	4.84371e-08	3.51976e-07	7.52158
hsa-miR-1307	0.605645	11.1401	5.56254	5.4603e-08	3.93503e-07	7.40542
hsa-miR-221	-0.601721	10.0373	-5.53785	6.21393e-08	4.44143e-07	7.2801
hsa-miR-1300	0.49517	9.64922	5.52019	6.81411e-08	4.83082e-07	7.19076
hsa-let-7b	-1.20556	10.7905	-5.50752	7.27907e-08	5.11883e-07	7.1268
hsa-miR-183*	0.734918	10.5043	5.40562	1.23234e-07	8.59682e-07	6.61699
hsa-miR-17*	-0.705236	9.5101	-5.38477	1.37123e-07	9.48979e-07	6.51365
hsa-miR-205	1.15206	11.7531	5.31059	1.99978e-07	1.37308e-06	6.1487
hsa-miR-1295	0.460121	9.41255	5.30793	2.02691e-07	1.38083e-06	6.13568
hsa-miR-663b	0.538025	10.1045	5.27162	2.43422e-07	1.64546e-06	5.95869
hsa-miR-16-2*	-0.464878	8.8593	-5.20533	3.39192e-07	2.27519e-06	5.63821
hsa-miR-20b	-0.791969	9.11249	-5.19775	3.52238e-07	2.34467e-06	5.60177
hsa-miR-374b	-0.574768	8.64832	-5.16736	4.09562e-07	2.70559e-06	5.45621
hsa-miR-214	0.544372	10.2603	5.15435	4.36798e-07	2.85736e-06	5.39408
hsa-miR-672	0.816283	10.1347	5.15329	4.39089e-07	2.85736e-06	5.38903
hsa-miR-665	0.945885	10.8844	5.14146	4.6549e-07	3.00672e-06	5.33269
hsa-miR-675	0.439331	13.0169	5.11702	5.24999e-07	3.36617e-06	5.21663
hsa-miR-296-5p	-0.87798	12.1842	-5.09984	5.71164e-07	3.63544e-06	5.13535
hsa-miR-532-3p	0.898808	11.8029	5.06765	6.68496e-07	4.22412e-06	4.98364
hsa-miR-572	0.577546	11.513	5.0628	6.84503e-07	4.29415e-06	4.96083
hsa-miR-595	1.14567	12.9966	5.03532	7.82314e-07	4.8727e-06	4.83211
hsa-miR-647	-0.623799	9.09241	-5.03074	7.99905e-07	4.94693e-06	4.81068
hsa-miR-768-3p	-1.34579	11.629	-5.0063	9.00319e-07	5.52872e-06	4.69676
hsa-miR-487b	-0.444016	8.89934	-5.00159	9.20999e-07	5.61616e-06	4.67489
hsa-miR-98	-0.458906	8.76097	-4.97879	1.02793e-06	6.22466e-06	4.56912
hsa-miR-1224-5p	0.800375	11.5899	4.96174	1.11558e-06	6.70889e-06	4.49034
hsa-miR-513c	0.933256	12.3271	4.92783	1.312e-06	7.83604e-06	4.33426
hsa-miR-185*	0.519479	10.4779	4.91602	1.38794e-06	8.23323e-06	4.28013
hsa-miR-1249	-0.578808	12.8121	-4.88956	1.57377e-06	9.27248e-06	4.15927
hsa-miR-151-3p	-0.392642	8.91553	-4.85661	1.83896e-06	1.07622e-05	4.00955
hsa-let-7a	-1.4033	10.4083	-4.82142	2.16979e-06	1.26137e-05	3.85058
hsa-miR-1208	0.509325	9.33996	4.78507	2.57144e-06	1.48496e-05	3.68747
hsa-miR-125b-1*	0.506356	10.7397	4.7724	2.72758e-06	1.56477e-05	3.63087
hsa-miR-1229	0.71582	12.1023	4.76908	2.77001e-06	1.57872e-05	3.61605
hsa-miR-138	-0.496309	9.16494	-4.7646	2.82815e-06	1.6014e-05	3.59611
hsa-miR-550	0.460175	9.37254	4.75933	2.89815e-06	1.63044e-05	3.57265
hsa-miR-363	-0.43382	8.42626	-4.7479	3.05581e-06	1.70812e-05	3.52181
hsa-miR-1250	0.563519	10.0198	4.74569	3.08727e-06	1.71471e-05	3.51198
hsa-miR-1275	0.614046	12.9403	4.70065	3.79973e-06	2.09707e-05	3.3128
hsa-miR-768-5p	-0.628295	11.1198	-4.67148	4.34299e-06	2.38182e-05	3.18468
hsa-miR-570	-0.526274	8.31738	-4.66959	4.38054e-06	2.38739e-05	3.17643
hsa-miR-1299	0.483438	10.0151	4.66687	4.43538e-06	2.3973e-05	3.16451
hsa-miR-187*	-0.573642	9.92897	-4.66596	4.45369e-06	2.3973e-05	3.16056
hsa-miR-638	1.46476	13.3993	4.64258	4.95439e-06	2.65045e-05	3.05847
hsa-miR-548k	0.606165	9.48573	4.62502	5.36555e-06	2.8529e-05	2.9821
hsa-miR-920	0.578768	9.80424	4.55553	7.33818e-06	3.87297e-05	2.68241
hsa-miR-1228*	0.645393	14.0768	4.55448	7.37286e-06	3.87297e-05	2.67789
hsa-miR-296-3p	0.599172	11.9099	4.52519	8.40299e-06	4.38767e-05	2.55282
hsa-miR-193b	-0.365938	8.95277	-4.51443	8.81529e-06	4.57555e-05	2.50702
hsa-miR-1246	-0.970153	12.0471	-4.39957	1.4612e-05	7.53943e-05	2.02442
hsa-miR-1292	0.384316	10.0864	4.37403	1.63269e-05	8.37473e-05	1.91858
hsa-miR-195*	0.548814	9.78171	4.34029	1.88885e-05	9.63204e-05	1.77967
hsa-miR-648	0.872534	9.66481	4.33438	1.93754e-05	9.82286e-05	1.75542
hsa-miR-1200	0.377719	8.92085	4.31826	2.07649e-05	0.000104665	1.68944
hsa-miR-17	-0.930188	10.1081	-4.29657	2.27843e-05	0.000114183	1.60106
hsa-miR-18a	-0.417328	8.70692	-4.28795	2.3639e-05	0.00011779	1.566
hsa-miR-25	-0.521795	9.86249	-4.21694	3.19342e-05	0.000158219	1.2799
hsa-miR-1291	0.354177	9.14029	4.21075	3.2777e-05	0.000161478	1.25514
hsa-miR-136	-0.369665	8.47157	-4.20407	3.37087e-05	0.000165135	1.22851
hsa-miR-302d	-0.367268	8.62655	-4.18247	3.69006e-05	0.000179762	1.14256
hsa-miR-423-5p	0.393721	10.9992	4.18001	3.72822e-05	0.000180612	1.13278
hsa-miR-154	-0.440742	8.76058	-4.14319	4.34573e-05	0.000209363	0.987281
hsa-miR-29a*	-0.528552	8.71026	-4.14047	4.39507e-05	0.000210577	0.976566
hsa-miR-876-5p	-0.456925	8.41595	-4.1277	4.63379e-05	0.000220802	0.926383
hsa-miR-937	-0.533012	9.04355	-4.12598	4.66686e-05	0.000221168	0.919638
hsa-miR-674	0.678856	10.701	4.08764	5.465e-05	0.000257264	0.769935
hsa-miR-1301	0.440735	9.30977	4.08664	5.48752e-05	0.000257264	0.766038
hsa-miR-1911*	0.373397	9.00292	4.085	5.52446e-05	0.000257611	0.759678
hsa-miR-30d*	0.353759	8.72365	4.07449	5.76747e-05	0.000267512	0.718886
hsa-miR-335	-0.342125	8.41534	-4.06001	6.1192e-05	0.000282325	0.662803
hsa-miR-106b	-0.617735	9.30578	-4.03184	6.8622e-05	0.000314939	0.554294
hsa-miR-766	-0.536393	11.337	-4.02685	7.0025e-05	0.000319695	0.535136
hsa-miR-1285	0.462114	10.3774	4.02077	7.17699e-05	0.000325955	0.511843
hsa-miR-491-5p	0.426354	11.1044	4.01491	7.34936e-05	0.000332054	0.489386
hsa-miR-1278	0.653262	9.19369	3.99845	7.85424e-05	0.000353036	0.426533
hsa-miR-361-3p	-0.640824	10.1338	-3.99108	8.09073e-05	0.000361801	0.398477
hsa-miR-629*	-0.405014	9.23218	-3.98957	8.14021e-05	0.000362156	0.392712
hsa-miR-509-3-5p	0.50584	10.1866	3.9823	8.38139e-05	0.000370994	0.365104
hsa-miR-141	-0.904498	10.4046	-3.96633	8.93586e-05	0.000393539	0.304552
hsa-miR-1274a	-0.505871	12.0547	-3.95739	9.26112e-05	0.000405814	0.270768
hsa-miR-616	-0.363926	9.15411	-3.95404	9.38576e-05	0.000409219	0.258136
hsa-miR-523	0.355861	8.44808	3.94355	9.78704e-05	0.000424592	0.218588
hsa-miR-340*	0.296961	8.5343	3.94121	9.8788e-05	0.000426451	0.209774
hsa-miR-1297	-0.315182	9.1155	-3.93812	0.00010001	0.000429599	0.198164
hsa-miR-372	0.402437	9.15638	3.91874	0.000108013	0.000461703	0.125478
hsa-miR-1978	0.716159	13.3883	3.91408	0.000110028	0.00046802	0.108036
hsa-miR-564	-0.75544	9.61439	-3.91261	0.000110671	0.00046847	0.102536
hsa-miR-31	-0.347059	8.76371	-3.90003	0.000116315	0.000489983	0.0555978
hsa-miR-199a-5p	-0.753382	9.7269	-3.86871	0.000131576	0.000551606	-0.0606708
hsa-miR-197	-0.527173	9.67646	-3.86559	0.000133194	0.00055572	-0.0721966
hsa-miR-1197	-0.53736	8.45326	-3.85565	0.000138485	0.000575043	-0.10891
hsa-miR-448	0.337355	8.52189	3.85063	0.000141229	0.000581618	-0.127396
hsa-miR-154*	-0.279045	8.27032	-3.85032	0.000141403	0.000581618	-0.128556
hsa-miR-522	-0.338226	8.33005	-3.82545	0.000155798	0.000637593	-0.219876
hsa-miR-542-5p	0.627163	9.33325	3.82433	0.000156473	0.000637593	-0.22395
hsa-miR-143*	-0.282442	9.0259	-3.81635	0.000161402	0.000654615	-0.253145
hsa-miR-518e	-0.29221	8.45793	-3.80524	0.000168503	0.000680253	-0.293673
hsa-miR-205*	0.423634	9.04781	3.78381	0.000183045	0.000735552	-0.371551
hsa-miR-483-3p	-0.454628	9.13901	-3.77596	0.000188662	0.000753075	-0.399978
hsa-miR-137	-0.281101	8.43947	-3.77531	0.000189132	0.000753075	-0.40232
hsa-miR-424*	0.364258	9.51471	3.77173	0.000191754	0.000757086	-0.415262
hsa-miR-15b*	-0.307401	8.45372	-3.77156	0.000191876	0.000757086	-0.415862
hsa-miR-1321	0.751711	10.0574	3.76215	0.000198933	0.000781395	-0.449817
hsa-miR-200a	-0.661491	9.49737	-3.752	0.000206823	0.000808744	-0.486373
hsa-miR-330-5p	0.414436	9.22046	3.7496	0.000208733	0.000812567	-0.495008
hsa-miR-149*	0.503463	12.2408	3.73855	0.000217737	0.000843853	-0.534688
hsa-miR-938	0.289901	8.61736	3.72656	0.000227913	0.000879383	-0.577585
hsa-miR-125b	-0.842863	11.5297	-3.7166	0.000236711	0.000909305	-0.613146
hsa-miR-223	-0.455486	9.5237	-3.69278	0.000259065	0.000990809	-0.697824
hsa-miR-107	0.294472	9.05634	3.6819	0.000269921	0.00102592	-0.736327
hsa-miR-1322	0.611656	9.18715	3.68123	0.000270599	0.00102592	-0.73868
hsa-miR-152	-0.322819	8.90161	-3.65319	0.000300659	0.00113495	-0.837418
hsa-miR-92a	-0.459327	9.92537	-3.65095	0.000303194	0.00113959	-0.845286
hsa-miR-7-1*	-0.298032	8.49118	-3.63508	0.000321724	0.00120405	-0.900849
hsa-miR-610	-0.486907	9.31992	-3.62996	0.000327918	0.00122198	-0.918705
hsa-miR-106a*	-0.281234	8.54217	-3.62855	0.000329645	0.00122319	-0.923624
hsa-miR-30a*	0.510601	8.80412	3.6236	0.000335774	0.00124066	-0.940871
hsa-miR-628-5p	-0.26549	8.36585	-3.61917	0.000341355	0.00125596	-0.9563
hsa-miR-365*	0.429319	9.64943	3.6097	0.000353572	0.00129544	-0.989209
hsa-miR-182*	0.338333	8.53594	3.5781	0.000397378	0.00144985	-1.09844
hsa-miR-1258	0.339924	8.76652	3.56943	0.000410252	0.00149058	-1.12824
hsa-miR-135b	-0.384501	8.825	-3.54366	0.00045089	0.0016247	-1.21647
hsa-miR-885-3p	0.437288	11.3081	3.53412	0.000466855	0.0016753	-1.24895
hsa-miR-520e	0.46814	9.00186	3.52869	0.000476191	0.0017018	-1.26743
hsa-miR-1252	0.373579	8.51763	3.51572	0.000499191	0.00177671	-1.31144
hsa-miR-1979	-0.567845	12.0027	-3.51311	0.000503925	0.00178627	-1.32025
hsa-miR-432*	0.314815	8.90122	3.50661	0.000515956	0.00182151	-1.34225
hsa-miR-1280	-0.500572	13.2408	-3.49833	0.000531646	0.00186934	-1.37018
hsa-miR-508-5p	0.61769	10.1959	3.49586	0.000536413	0.00187852	-1.3785
hsa-miR-484	-0.360144	9.42445	-3.48622	0.000555418	0.0019373	-1.41095
hsa-miR-646	-0.333389	8.93705	-3.48253	0.000562851	0.00195175	-1.42334
hsa-miR-520d-5p	-0.441531	13.3028	-3.48194	0.000564038	0.00195175	-1.42531
hsa-miR-660	-0.271786	8.57231	-3.4653	0.000598817	0.00206391	-1.48104
hsa-miR-510	0.304829	8.95933	3.4573	0.000616239	0.00211559	-1.50774
hsa-miR-518c*	0.290707	9.09346	3.45462	0.000622192	0.00212765	-1.51669
hsa-miR-562	0.351031	8.49653	3.45338	0.000624963	0.00212878	-1.52083
hsa-miR-625	0.555204	9.23485	3.4399	0.000655781	0.00222506	-1.56562
hsa-miR-634	0.527835	10.2171	3.43663	0.00066347	0.00224243	-1.57647
hsa-miR-505	0.315957	8.61948	3.43359	0.000670713	0.00225815	-1.58657
hsa-miR-612	0.478638	12.5635	3.41413	0.000718733	0.00241052	-1.65086
hsa-miR-489	-0.602854	9.40648	-3.40367	0.00074585	0.00249188	-1.68528
hsa-miR-1269	0.295806	8.83126	3.39797	0.000761027	0.00253288	-1.704
hsa-miR-1305	0.453772	9.07384	3.38259	0.00080343	0.00266384	-1.75435
hsa-miR-429	-0.38447	8.80418	-3.3804	0.000809644	0.00267428	-1.7615
hsa-miR-578	0.332646	8.76377	3.37529	0.00082433	0.00271251	-1.77819
hsa-miR-320	0.494238	12.2534	3.37246	0.00083256	0.0027293	-1.78741
hsa-miR-376a*	0.356717	8.41135	3.36095	0.000866828	0.00283099	-1.82484
hsa-miR-188-3p	-0.295565	8.84026	-3.35683	0.000879429	0.00286143	-1.83823
hsa-miR-939	0.472986	9.62878	3.33036	0.000964432	0.00311984	-1.92376
hsa-miR-34c-3p	-0.345863	9.41738	-3.3205	0.00099802	0.00320479	-1.95548
hsa-miR-323-5p	0.401642	10.0305	3.31935	0.00100198	0.00320479	-1.95915
hsa-miR-1827	0.402427	9.21014	3.31896	0.00100334	0.00320479	-1.9604
hsa-miR-339-3p	0.304697	9.03728	3.31451	0.00101895	0.00323854	-1.9747
hsa-miR-122*	-0.278538	8.5838	-3.31383	0.00102133	0.00323854	-1.97686
hsa-miR-569	0.33235	8.35082	3.26487	0.00120871	0.00380503	-2.13269
hsa-miR-220c	0.263586	9.01554	3.26219	0.00121986	0.00382632	-2.14118
hsa-miR-1538	0.339533	11.1166	3.19036	0.00155584	0.0048281	-2.36566
hsa-miR-29b-2*	0.28618	8.87616	3.15483	0.00175205	0.00539854	-2.475
hsa-miR-548e	0.342029	8.87711	3.13284	0.00188461	0.00576623	-2.54206
hsa-miR-526b	0.299014	9.01567	3.11969	0.00196827	0.00599785	-2.58196
hsa-miR-365	0.624333	9.97774	3.1188	0.00197406	0.00599785	-2.58466
hsa-miR-1913	-0.323606	12.2476	-3.10573	0.00206084	0.00621818	-2.62416
hsa-miR-657	-0.324653	8.75303	-3.0979	0.00211446	0.00631442	-2.64773
hsa-miR-1537	0.512886	8.75003	3.04647	0.00250005	0.00744042	-2.80124
hsa-miR-1226*	0.438247	11.5764	3.03314	0.00260998	0.00774118	-2.84062
hsa-miR-566	-0.271514	9.18412	-3.01073	0.00280493	0.00829118	-2.90647
hsa-miR-125b-2*	0.392348	10.0938	3.00866	0.0028236	0.00831819	-2.91254
hsa-miR-363*	0.416095	10.9952	3.00472	0.00285942	0.00839535	-2.92405
hsa-miR-615-3p	0.558597	10.1788	2.99911	0.00291125	0.00851883	-2.94046
hsa-miR-2053	0.484141	8.67711	2.99646	0.00293595	0.00856236	-2.94817
hsa-miR-519a	0.34224	8.70612	2.97776	0.00311617	0.00902759	-3.00254
hsa-miR-195	0.462783	9.30208	2.97256	0.003168	0.00911715	-3.01758
hsa-miR-1207-5p	0.481892	12.8182	2.956	0.00333845	0.00957607	-3.06536
hsa-miR-593*	0.478903	9.82724	2.9514	0.00338727	0.00968426	-3.07858
hsa-miR-630	0.348307	9.40417	2.95006	0.00340161	0.00969348	-3.08243
hsa-miR-1244	-0.438537	9.14556	-2.92734	0.00365344	0.0103772	-3.14745
hsa-miR-559	0.277218	8.51198	2.89948	0.00398547	0.0112396	-3.22653
hsa-miR-518a-3p	-0.281562	8.91048	-2.89866	0.00399573	0.0112396	-3.22887
hsa-miR-1203	-0.327816	10.1658	-2.87833	0.00425575	0.0119325	-3.2861
hsa-miR-297	0.304766	9.2518	2.77007	0.00591828	0.0161779	-3.58442
hsa-miR-1289	0.529017	9.19479	2.76449	0.00601811	0.0163483	-3.5995
hsa-miR-664	-0.276091	9.48225	-2.75637	0.00616606	0.0166982	-3.62139
hsa-miR-1225-5p	0.64492	10.9189	2.7395	0.00648399	0.0175048	-3.66666
hsa-miR-2113	0.469177	11.9906	2.72217	0.00682618	0.018259	-3.71293
hsa-miR-32*	0.377457	9.059	2.71784	0.00691419	0.0184378	-3.72444
hsa-miR-1182	0.27389	9.88327	2.69374	0.00742263	0.0196137	-3.78817
hsa-miR-548l	0.308592	8.9869	2.68663	0.00757904	0.0199064	-3.80688
hsa-miR-625*	0.508566	11.985	2.68133	0.00769763	0.0201571	-3.8208
hsa-miR-1202	0.356928	11.4718	2.66679	0.00803127	0.0209679	-3.85883
hsa-miR-18b	0.400469	8.73544	2.64133	0.00864669	0.0222416	-3.92492
hsa-miR-601	0.394489	10.354	2.63395	0.00883305	0.0226542	-3.94399
hsa-miR-1281	-0.335421	10.3126	-2.56235	0.0108351	0.026995	-4.12614
hsa-miR-1204	0.325119	9.81039	2.55405	0.0110919	0.0273997	-4.14696
hsa-miR-215	0.344929	8.89782	2.54744	0.0113	0.0278349	-4.16348
hsa-miR-877	-0.508486	10.9266	-2.4922	0.0131801	0.0318606	-4.29993
hsa-miR-298	-0.315229	10.3391	-2.47598	0.0137826	0.0331087	-4.33945
hsa-miR-548g	0.576625	9.05503	2.47217	0.0139277	0.0333654	-4.34871
hsa-miR-548p	0.270782	8.60727	2.44794	0.0148824	0.0354575	-4.40721
hsa-miR-302e	0.475863	8.87213	2.44012	0.0152025	0.0361216	-4.42597
hsa-miR-922	0.819721	9.13496	2.43879	0.0152574	0.0361534	-4.42914
hsa-miR-923	0.360303	15.5627	2.40272	0.0168192	0.0392149	-4.51487
hsa-miR-1180	0.272927	10.0522	2.35481	0.0191111	0.0436726	-4.62684
hsa-miR-224*	0.370792	9.02997	2.35476	0.0191136	0.0436726	-4.62695
hsa-miR-1296	-0.269623	9.78918	-2.3544	0.0191318	0.0436726	-4.62779
hsa-miR-485-3p	-0.339174	9.13535	-2.35153	0.0192776	0.0438904	-4.63442
hsa-miR-24	-0.49581	10.5434	-2.34025	0.0198597	0.0450982	-4.66043
hsa-miR-520d-3p	0.349176	9.09789	2.33791	0.0199826	0.0452592	-4.66581
hsa-miR-513b	0.324515	12.7609	2.33449	0.0201628	0.0455491	-4.67365
hsa-miR-370	-0.281082	10.0012	-2.31582	0.0211738	0.0477094	-4.71633
hsa-miR-486-3p	0.290366	10.9679	2.30419	0.0218258	0.0489807	-4.74276
hsa-miR-548n	0.277313	8.61147	2.23175	0.0262952	0.0580491	-4.9044
hsa-miR-1294	0.289799	9.86571	2.18366	0.0296832	0.0640686	-5.00894
hsa-miR-1248	-0.471429	10.2043	-2.01409	0.0448027	0.090384	-5.35989
